# Supplementary material for: Genetic Insights into Graminella nigrifrons Competence for Maize fine streak virus Infection and Transmission
Source: PLoS One. 2014 Nov 24;9(11):e113529. doi: 10.1371/journal.pone.0113529 (PMC4242632; doi:10.1371/journal.pone.0113529)
Supplement: Table S1 — The primer pair sequences for targeted G. nigrifrons mRNAs designed using Primer3. (XLSX) [file pone.0113529.s001.xlsx]

## Sheet: Sheet1
Table S1. The primer pair sequences for targeted G. nigrifrons mRNAs designed using Primer3.
Gene ID (GnigEST)a	Direction	Sequence	Primer Pair Efficency		aGnigEST represents the universal identifier for transcripts in the G. nigrifrons transcriptome, and each transcript has a unique number (between 1 and 58717). The sequences are deposited in the NCBI Transcriptome Shotgun Assembly archive under the accession number GAQX00000000.
4730	F	gcatttactggccactgtca	1.97
	R	cttgatccgatgacgaaggt
9819	F	ggatgccaagagagttttgc	1.9
	R	ggaatcaacatcccatggac
37813	F	aacatttttgggaggagagga	1.92
	R	tttccgattactgccacaca
6190	F	tagaacgccaacaaacaacg	2.08
	R	tacaacgagagtgcgaccac
10957	F	ttcccactttcacacaacaaa	1.9
	R	cgtaagcaatctctcagaacca
19305	F	tgaatccaagcaacagtcca	2.08
	R	gcctgtcccagaacacgtt
