# Supplementary material for: Genetic Insights into Graminella nigrifrons Competence for Maize fine streak virus Infection and Transmission
Source: PLoS One. 2014 Nov 24;9(11):e113529. doi: 10.1371/journal.pone.0113529 (PMC4242632; doi:10.1371/journal.pone.0113529)
Supplement: Table S2 — The 891 G. nigrifrons transcripts that had significantly different transcript accumulation among transmission groups. Each transcript was a minimum 2-RPKM up or down regulated relative to the healthy control. (XLSX) [file pone.0113529.s002.xlsx]

## Sheet: Sheet1
Table S2. The 891 G. nigrifrons transcripts that had significantly different transcript accumulation among transmission groups. Each transcript was a minimum 2-RPKM up or downregulated relative to the healthy control.
Gene ID (GnigEST)a	Length (bp)	Up or downregulated transmission groupsabc	Drosophila ortholog	Sequence desc.	aGnigEST represents the universal identifier for transcripts in the G. nigrifrons transcriptome, and each transcript has a unique number (between 1 and 58717). The sequences are deposited in the NCBI Transcriptome Shotgun Assembly archive under the accession number GAQX00000000.
10066	1311	Up AT	FBtr0080261	zinc c2h2 type family protein	bA = acquirers
12772	1352	Up AT		unnamed protein product [Brachyspira pilosicoli 95/1000]	cT = transmitters
1301	1705	Up AT		abnormal spindle-like microcephaly-associated protein homolog	dN - non-acquirers
13210	2032	down N		conserved hypothetical protein [Culex quinquefasciatus]
14511	1840	Up AT		conserved hypothetical protein [Pediculus humanus corporis]
14782	748	Up A		PREDICTED: uncharacterized protein LOC100875012 [Megachile rotundata]
15106	932	Up N		PREDICTED: similar to predicted protein [Hydra magnipapillata]
15206	3903	Up AT		PREDICTED: hypothetical protein LOC100167395 isoform 3 [Acyrthosiphon pisum]
15328	1442	Up A		uncharacterized protein LOC100165556 [Acyrthosiphon pisum]
15414	2549	Up AT	FBtr0080839	protein chiffon
16129	2854	Up AT		PREDICTED: hypothetical protein LOC100167172 isoform 1 [Acyrthosiphon pisum]
17187	730	Up AT		hypothetical protein TcasGA2_TC013275 [Tribolium castaneum]
18801	2139	Up AT	FBtr0082735	salivary secreted peptide
19321	899	Up A		isoform cra_a
21180	1095	Up AT		hypothetical protein KGM_16969 [Danaus plexippus]
23551	751	Up AN		PREDICTED: hypothetical protein LOC100568595 isoform 2 [Acyrthosiphon pisum]
25823	428	Up A		hypothetical protein TcasGA2_TC010304 [Tribolium castaneum]
27241	503	Up AT		endonuclease reverse transcriptase
27244	387	Up N		cytochrome p450
27726	449	Up T		ataxia telangiectasia
2974	2319	Up AT		52 kd repressor of inhibitor of protein
35222	1057	Up AT		vascular endothelial growth factor a-a-like
3567	2331	Up A		predicted protein [Pediococcus acidilactici 7_4]
36438	840	Up AT		retinoic acid-induced protein 1
36668	817	down N		conserved hypothetical protein [Pediculus humanus corporis]
36733	216	Up AN		extracellular domains-containing protein cg31004-like
36993	810	Up AT		-like protein subfamily c member 21
37139	942	Up AT		PREDICTED: hypothetical protein LOC100165614 [Acyrthosiphon pisum]
3794	2131	Up AT	FBtr0078573	e3 ubiquitin-protein ligase trim23
38021	3609	Up T	FBtr0307549	probable ubiquitin carboxyl-terminal hydrolase faf-x
38227	969	Up AT		thymidylate kinase family lps-inducible member
38411	3065	Up T	FBtr0071305	cytochrome b5 domain-containing protein 2
38476	1084	Up AT	FBtr0290284	sam domain and hd domain-containing protein 1
3854	1705	Up AT	FBtr0070670	dna repair protein complementing xp-a cells homolog
38690	2618	Up T	FBtr0080018	kinesin-like protein kif21a-like isoform 1
38749	1391	Up N		trna 2-thiocytidine biosynthesis protein ttca
38753	1726	Up NT	FBtr0077903	glucose-fructose oxidoreductase domain-containing protein 1-like
38838	842	Up NT	FBtr0085942	cyclin k
38966	1643	Up A	FBtr0082529	myotubularin-related protein 13
3901	1831	Up AT	FBtr0081478	nuclear hormone receptor ftz-f1 beta
39373	512	Up T		surfeit locus protein 1
39412	1009	Up A		Sarcalumenin precursor, putative [Pediculus humanus corporis]
39494	5597	Up AT	FBtr0306062	androgen induced inhibitor of proliferation pds5
3953	3537	Up A	FBtr0088654	pab-dependent poly -specific ribonuclease subunit 2-like
3981	654	Up AT	FBtr0114530	ubiquitin-related modifier 1 homolog
3983	2267	Up A	FBtr0087120	fatty acyl- reductase cg8306-like
3985	767	Up AT		surface protein
39851	2306	Up AT	FBtr0299635	high affinity cgmp-specific 3 -cyclic phosphodiesterase 9a
39993	875	Up AT	FBtr0080261	zinc finger protein 271-like
40021	5035	Up T	FBtr0083764	isoform a
40064	1362	Up AT	FBtr0076115	kidney mitochondrial carrier protein 1-like
4024	849	down NT		peptidoglycan recognition protein 2
4052	1587	Up AT	FBtr0070339	g patch domain-containing protein 2-like
40673	1436	Up T	FBtr0100265	zinc finger
40732	788	Up A		histone-lysine n-methyltransferase setmar
4076	2168	down NT	FBtr0070884	multiple inositol polyphosphate phosphatase 1
40926	819	Up T	FBtr0083538	deoxyribonuclease ii
4100	3016	Up AT	FBtr0078766	kinase suppressor of ras 2-like
41166	2429	Up AT	FBtr0082184	zinc finger protein 729-like
41403	2030	Up T	FBtr0113322	metal regulatory transcription factor 1
41421	541	Up AT		hypothetical protein TcasGA2_TC010304 [Tribolium castaneum]
41426	633	down AN	FBtr0075640	peroxisomal biogenesis factor 3-like
41658	2397	Up T	FBtr0300924	heterogeneous nuclear ribonucleoprotein u-like protein 1
4167	4504	Up AT	FBtr0301390	attractin-like protein 1-like
41935	3464	Up AT	FBtr0078723	symplekin
42237	1379	Up AT	FBtr0080261	zinc finger protein 91-like
4291	3322	Up NT	FBtr0088431	gpi ethanolamine phosphate transferase 1
42950	682	Up AT		amyloid protein-binding protein 2-like
4321	1473	Up A	FBtr0072587	peroxisomal -trans-enoyl- isomerase
4323	2097	Up AT	FBtr0075997	rho gtpase-activating protein 1-like
4335	4777	Up AT	FBtr0081282	rho guanyl-nucleotide exchange factor
4353	3602	Up AT	FBtr0111207	s-phase kinase-associated protein 2
43748	696	Up AT	FBtr0084867	3-ketodihydrosphingosine reductase-like
43837	1252	Up N		reverse transcriptase
4396	7686	down N	FBtr0300395	glycogen debranching enzyme
4399	1641	Up A	FBtr0089113	adapter molecule crk
4408	1961	Up A	FBtr0082331	gtp:amp phosphotransferase mitochondrial
44218	1262	Up T	FBtr0073193	mitochondrial ubiquitin ligase activator of nfkb 1-like
4479	649	Up T	FBtr0100140	arf-gap with sh3 ank repeat and ph domain-containing protein 1-like
44986	1769	Up AT	FBtr0083613	single stranded dna binding protein
4528	1395	Up N	FBtr0085867	alpha-tocopherol transfer
45290	724	Up T		transmembrane protein 17
45486	2978	Up AT		wd repeat domain 76
46137	387	Up N		cell wall-associated partial
4643	3071	Up AT		viral a-type inclusion protein
46878	2098	Up AT	FBtr0085723	epididymal secretory protein e1
46978	609	Up N		nadh dehydrogenase subunit 5
47163	2351	Up AN	FBtr0082655	eh domain-containing protein 1
47169	2292	Up AT, down N	FBtr0077223	pumilio domain-containing protein kiaa0020-like protein
47193	755	Up NT	FBtr0081974	sulfotransferase 1c4-like
47230	671	Up N, down AT	FBtr0080941	v-type proton atpase subunit h-like isoform 2
4730	802	Up T	FBtr0112971	isoform c
47548	1610	Up NT		protein maelstrom homolog
47555	359	Up N	FBtr0074750	ubiquilin-1-like isoform 2
48039	895	Up AT		retinoic acid-induced protein 1
48144	5817	Up AN	FBtr0084555	nfx1-type zinc finger-containing protein 1-like
48161	1804	down AT	FBtr0083278	organic cation transporter
48176	1037	Up N	FBtr0081564	AGAP001449-PA [Anopheles gambiae str. PEST]
48189	1667	down AT	FBtr0083866	calponin transgelin
48343	1323	Up AN	FBtr0075092	charged multivesicular body protein
48373	1903	Up AT	FBtr0087952	probable nucleoporin nup54-like
48546	1532	Up AT	FBtr0080483	exosome complex exonuclease
48715	1131	Up AT	FBtr0078432	dna-directed rna polymerases and iii subunit rpabc3
4878	1194	Up T	FBtr0082141	cg8516 cg8516-pa
49039	1111	Up NT, down A	FBtr0273241	ww domain-binding protein 2-like
4929	3061	Up AT	FBtr0087267	peroxisomal membrane protein 11b-like
493	1062	Up T, down A		PREDICTED: similar to conserved hypothetical protein [Tribolium castaneum]
4932	1391	Up N	FBtr0071907	neighbor of cox4
4950	6142	Up AT	FBtr0301309	bromodomain-containing protein, putative [Ixodes scapularis]
49603	3719	Up AT	FBtr0079326	leucine-rich repeat-containing protein 68-like
49664	581	Up A	FBtr0085477	n-terminal kinase-like
49750	1519	Up A	FBtr0087785	protein vestigial
49801	2461	Up AT		serine-rich platelet-type
49986	1321	Up T	FBtr0073278	fumarylacetoacetate hydrolase
50182	2495	Up T	FBtr0074008	histone deacetylase
5025	1071	down NT	FBtr0300365	mitochondrial import inner membrane translocase subunit tim23-like
50276	3008	Up AT	FBtr0075596	t-cell immunomodulatory
5035	1731	Up T		codanin-1-like
5046	4796	Up NT	FBtr0072954	peroxidasin homolog
51007	4069	Up AT		synaptonemal complex protein 2-like
51054	1965	Up A	FBtr0080624	non-lysosomal glucosylceramidase-like
51375	1645	Up T	FBtr0076386	peptidyl-prolyl cis-trans isomerase d-like
51380	763	Up T	FBtr0084038	uridine 5 -monophosphate synthase
5150	533	Up AT	FBtr0073075	spermatogenesis associated 5-like 1
51542	3731	Up T	FBtr0114564	protein arginine n-methyltransferase 7-like
51547	2240	Up AT	FBtr0084534	fidgetin-like protein 1-like
51555	738	Up A	FBtr0079194	zinc finger protein 271-like
51680	2961	Up N		pyruvate phosphate dikinase pep pyruvate- binding protein
51708	2276	Up AT	FBtr0080261	zinc finger protein 271-like
51828	2885	Up T		neuroblastoma-amplified sequence
51879	1093	Up AT	FBtr0084740	protein polybromo-1
52057	1814	Up T	FBtr0301452	sodium hydrogen exchanger 8
52138	4376	Up AT	FBtr0300691	jmjc domain-containing histone demethylation protein 1-like
52305	385	Up AT		mcm7 minichromosome maintenance deficient 7 ( cerevisiae)
52328	2049	Up NT	FBtr0074941	transcription initiation factor tfiid subunit 6
52334	838	Up T		ankyrin repeat domain-containing protein 50
5234	1753	Up AT		sodium-coupled neutral amino acid transporter 7-like
53105	1454	Up AT	FBtr0082943	heat repeat-containing protein 2
53141	641	Up N		mariner mos1 transposase
5319	3051	Up T, down N	FBtr0084884	peptidyl-prolyl cis-trans isomerase
53305	1322	Up T	FBtr0074544	actin-related protein 8-like
53395	1676	Up AT	FBtr0089253	mediator of rna polymerase ii transcription subunit 26
5350	968	Up T		acid alpha-glucosidase
5391	1388	Up AT	FBtr0075607	protein toll
54062	1929	Up AT	FBtr0305262	zinc finger protein 271-like
542	2804	Up T	FBtr0085365	PREDICTED: hypothetical protein LOC100575146 isoform 1 [Acyrthosiphon pisum]
54354	600	Up AT		reverse transcriptase
5446	1653	Up T, down N	FBtr0078235	tribbles homolog 2-like
5454	1414	Up A	FBtr0081960	wd repeat domain phosphoinositide-interacting protein 4-like
54776	706	down AT		bpb poz domain containing
55409	416	Up A		PREDICTED: uncharacterized protein LOC590024 [Strongylocentrotus purpuratus]
5562	1872	Up AT	FBtr0080917	sterol o-acyltransferase
55901	2763	Up AT	FBtr0085482	caspase-1
56127	573	Up AT	FBtr0085304	PREDICTED: uncharacterized protein C12orf4 homolog [Megachile rotundata]
5652	715	Up AT	FBtr0075791	zinc finger protein 432
57963	3733	Up AT		hypothetical protein [Trichomonas vaginalis G3]
58040	1426	Up AT	FBtr0083965	hit zinc finger family protein
595	2960	Up T	FBtr0112991	zinc finger fyve domain-containing protein 1-like
6001	3682	Up A	FBtr0086885	sorting nexin-16-like
6101	1488	Up N	FBtr0289980	5-azacytidine-induced protein 1-like
6104	756	Up N	FBtr0080699	yellow protein
6108	2402	Up T	FBtr0086462	rab proteins geranylgeranyltransferase component a 1-like
6136	946	Up N		ump-cmp kinase mitochondrial
6190	1435	down T	FBtr0302029	epidermal retinol dehydrogenase 2
6216	1326	Up A		dolichyldiphosphatase 1-like
6248	2477	Up AT	FBtr0073387	endou protein
6307	772	Up AN	FBtr0080937	cox assembly mitochondrial protein homolog
6323	3357	Up A	FBtr0073796	#NAME?
6329	1615	Up AT		transmembrane and coiled-coil domain-containing protein 7
6432	658	Up T		trafficking kinesin-binding protein milt-like
6470	2447	Up A	FBtr0080005	dolichyl pyrophosphate man9 c2 alpha- -glucosyltransferase-like
6605	4592	Up T	FBtr0290231	insulin-like receptor-like
6676	2941	Up A	FBtr0078688	dna cross-link repair 1a protein
678	3696	Up T	FBtr0085956	limkain b1
6868	1307	Up AT, down N	FBtr0086515	fk506-binding protein
7173	813	Up AN	FBtr0301486	prefoldin subunit 5
7251	1287	Up N	FBtr0081974	sulfotransferase family cytosolic 1b member 1
7275	672	Up A, down N	FBtr0086211	ubiquitin-like protein 5-like
7319	2569	Up AT	FBtr0082385	x-ray repair complementing defective repair in chinese hamster cells 6
7333	3577	Up T	FBtr0290235	serine hydroxymethyltransferase
7495	1804	Up AT	FBtr0081995	protein red
7598	3888	Up AT, down N	FBtr0302550	swi snf complex subunit smarcc2
762	471	Up NT	FBtr0076663	intraflagellar transport protein 122 homolog
7695	1403	Up AN	FBtr0076715	partial
7785	908	Up AT	FBtr0080000	atp-dependent clp protease proteolytic mitochondrial-like
7824	3128	Up AT, down N		lobe protein
7917	1034	Up A, down NT	FBtr0076350	n-alpha-acetyltransferase catalytic subunit-like
7932	1187	Up AT	FBtr0088052	proteasome inhibitor pi31 subunit-like
7968	3432	Up A, down N	FBtr0078426	copper chaperone
7989	2521	Up AT	FBtr0304628	cleavage and polyadenylation specificity factor subunit 6
8115	1333	Up A	FBtr0089222	protein mpv17-like
82	1985	Up T	FBtr0075896	adenosine kinase
8273	3830	Up AT		viral a-type inclusion protein
8519	1758	Up AT		upf0629 protein c17orf42-like protein
8533	3784	Up A	FBtr0082512	heat shock protein 70
866	1208	Up T		x-linked retinitis pigmentosa gtpase regulator-like protein
8672	3363	Up AT		zinc finger protein xfin-like
875	1896	up N, down A	FBtr0088690	cytochrome p450
879	2197	Up A	FBtr0084936	signal transduction protein lnk-realted
8794	1396	Up N, down AT	FBtr0088525	ribosomal protein l31
8815	1118	Up AT	FBtr0078514	thioredoxin reductase 3
8889	1744	Up AT	FBtr0083707	deoxynucleoside kinase
8983	3907	Up AT	FBtr0307531	suppressor protein
8999	7880	Up AT	FBtr0086536	beta 2c
902	2132	Up AT		dorsal interacting protein 3
917	599	Up AN	FBtr0075643	reactive oxygen species modulator 1-like
9174	626	Up N, down AT		PREDICTED: hypothetical protein LOC100571101 [Acyrthosiphon pisum]
9261	2934	down N	FBtr0071293	adp-ribosylation factor-related protein 1-like
9289	4719	Up AT	FBtr0113989	ankyrin repeat and fyve domain-containing protein 1-like
9298	499	Up N		coiled-coil domain-containing protein agap005037-like
9317	540	Up AT	FBtr0075957	upf0459 protein cg10681-like
935	3222	Up AT	FBtr0300781	leucine-rich repeat-containing protein 16a
9457	3098	Up AT	FBtr0084491	nucleoporin ndc1
9512	3321	Up AT	FBtr0084463	mitochondrial precursor
9579	4253	Up T		novel protein
9641	251	down NT		#NAME?
9649	1920	Up AT	FBtr0087517	hypothetical protein BRAFLDRAFT_66750 [Branchiostoma floridae]
9678	1402	Up AT		#NAME?
972	2151	Up T	FBtr0089549	ftsj methyltransferase domain-containing protein 1-like
9737	899	Up AT, down N	FBtr0070993	calcyclin-binding protein
9786	1258	Up AT	FBtr0076168	protein charybde-like
980	1945	Up AT	FBtr0078678	histidine triad protein member
9819	1176	Up T	FBtr0075801	alanine--glyoxylate aminotransferase 2-like 1
991	1701	Up AT	FBtr0303903	low quality protein: lysine-specific demethylase 6a-like
1007	1393	down AN
10114	1556	Up AT
10205	1881	Up A
1021	1397	Up AT
10210	1221	Up N, down T
10215	3854	Up AT
10226	3339	Up T
10237	4311	Up AT
1026	4138	Up AT
10270	1207	down NT
103	1436	down AN
10320	608	Up AT
10349	1690	Up AT
1035	2772	Up AT
10364	1686	Up A
10456	1255	Up N
10515	1019	Up AT
1054	3774	Up AT
10708	750	Up AT
10715	579	Up A
10719	3953	Up AT
1072	3905	Up AT
10725	1969	Up AT
10782	650	Up N
10787	2274	Up AT
10799	1724	Up A
10848	1624	Up AT
10870	3656	down N
10885	1046	Up T
10890	2768	Up AT
10924	1211	down NT
10935	1337	Up AT
10957	537	Up A
10960	4526	Up AT
10967	2329	Up AT
10970	3133	Up AT, down N
10984	4531	Up A
11022	3842	Up A
11023	2311	Up AT
11033	720	Up AT, down N
11046	1302	Up AT, down N
11069	770	Up AT
11119	1738	Up AT
11154	3614	Up A
11175	3826	Up AT
11204	561	down N
11221	409	Up AT
11260	392	down A
11302	1294	down AN
11323	482	Up AN
11351	3857	Up A
11353	631	Up N
11453	2460	Up A
1147	3360	Up T
11498	377	down AN
11526	779	Up AT
1154	1359	Up T
11545	1963	Up T
11580	4455	down AN
11587	6501	Up T
11590	596	Up AN
11602	3289	Up AT
11626	1223	Up A
11664	1160	Up T
11669	3368	down N
11672	2416	down N
11692	1795	Up N
11731	2603	Up AT
11751	2912	Up AT
11810	1447	Up AT
11824	274	down N
11846	2159	Up T
11899	1329	Up AT
11901	1395	down T
11930	806	Up AT
1197	3340	Up T
12028	2059	Up AT
12042	2343	Up T
12061	1039	Up AT
12066	3500	Up AT
12132	2549	Up T
1214	2042	Up AT
12201	1005	Up AT
12264	962	Up T
1238	2612	Up AT
12384	1732	Up AT
12385	714	Up AT
1239	3150	Up N
12425	1911	down AN
12525	520	Up AT
12529	1387	down N
12586	2284	Up NT
12619	1292	Up AT
12621	865	Up AT
12650	2772	Up T
12673	1251	Up A
12715	1088	Up AN, down T
12719	401	down AN
1273	1335	Up AT
12764	2115	Up AT
12776	4971	Up A
12780	640	Up AT
12811	1581	down N
12875	2538	Up AT
12944	1618	Up T
12967	868	Up A
12991	462	Up AT
12994	2481	down N
12999	8412	Up AT
13049	3369	Up T
13077	2297	Up AT
13088	791	Up A
1313	3804	Up T
13251	993	Up T
1331	3380	Up T
13322	1756	Up AT
13331	802	Up AT
13378	782	Up T
13393	1221	Up A
13409	721	Up A
13412	4899	Up AT
13451	669	down AN
13478	827	Up A
13502	795	Up AT
13543	755	Up A
13586	1272	Up A
13599	3480	Up AT
13608	1386	Up T
13611	3393	Up T
13613	1588	Up T
13699	2451	Up T
13862	591	Up A
13870	675	Up AT
13978	455	Up AT
13999	1509	Up T
14	1394	Up AT
14031	2185	Up AT
14036	2377	Up T
14037	1842	Up A
14042	5478	Up AT
14047	2038	down A
14096	1536	Up AT
14153	857	down N
14159	1922	down AT
14187	1699	Up A
14275	3439	Up T
14312	1326	down AT
14317	1906	Up A
14325	1370	Up A
14361	568	Up A
14398	580	Up AT
1440	1182	Up AT
14474	3008	Up AT
14504	543	Up NT
14515	1387	Up A
14522	305	Up AN
14558	2090	Up T
14560	2177	Up A
14564	742	down NT
14565	1757	Up AT
14592	1291	Up AT
14614	5076	Up AT
14615	3026	Up AT
14727	522	Up A
1477	2214	Up T, Down A
14801	1177	Up AT
14806	2773	Up AT
14811	759	Up A
14865	1758	Up AT
14877	1065	Up NT
14892	1129	Up AT
14907	1516	Up AT
14926	1270	down AT
14934	662	Up N
14983	773	Up A
15042	474	Up AT
15099	816	Up AT
15121	704	Up A
15238	1071	Up N
15240	313	Up A
15248	773	Up A, down N
15250	1061	down N
1530	3264	Up AT
1532	1634	Up AT
15349	1298	Up A
1547	3091	Up AT
15547	772	Up NT
15561	1681	down N
15591	2197	Up A
15598	1789	Up AT
1561	4973	Up AT, down N
15659	422	Up A
15696	6146	Up AT
15703	3854	Up A
15710	1214	Up A
15728	4842	Up AT
15759	855	Up T
15771	1079	Up T
1581	2522	Up AT
15868	1381	Up A
15872	856	Up AT
15904	1716	Up AT
15971	665	Up A
15989	1070	Up A
16127	255	Up T
16133	256	Up N
16220	657	down N
16341	977	Up A
16399	662	down N
16549	600	Up A
16636	996	Up T
16639	674	down N
1664	719	Up T
16654	2169	Up AT
1676	541	Up A
16770	329	Up A
16927	730	down N
16973	1106	Up AT
17010	456	down N
17037	2233	Up A
17108	1027	Up AT
17115	474	Up A
17158	383	down NT
17176	1065	Up T
17209	608	Up AT
17316	4616	Up AT
17337	2227	Up T
17342	1329	Up AT
17398	403	Up A
1748	489	Up AT
17499	963	down N
17599	414	Up AT
17638	464	Up A, down N
17660	5053	Up AT
17889	1744	down AT
1800	1526	Up A
18009	3472	Up AT, down N
1806	538	down T
18101	6731	down AN
18117	838	Up AN, down T
18268	3089	Up AT, down N
1832	1420	Up AT
1842	1410	Up AT
18450	1772	Up AT
18456	715	Up A, down N
18514	2298	Up AN
18519	1415	Up AN
18563	785	Up A, down N
18677	1634	down AT
18708	6021	Up A
1873	1474	Up T
18756	2732	Up A
18757	3612	Up AT
1881	598	Up T
18834	1579	Up AT, down N
18979	1224	Up AT
19001	449	Up N, down T
19093	876	down AN
19096	1210	Up AT
19115	1926	Up T
1914	6325	Up T
19256	459	Up A
19276	1899	Up AT
19305	1527	Up A
19331	1427	down NT
19418	4672	Up A
19461	2019	Up T
19472	1131	Up AT
1948	1936	Up AT
19490	3043	down N
19549	442	Up AT
19572	2302	Up AT
19692	1416	Up AT
19726	515	Up A
19795	675	Up AT
19849	839	down N
19974	695	Up A
20042	3618	Up N
20057	582	Up AT
20115	768	Up T
20167	4655	Up A
20205	1143	down AT
20247	1474	Up T
20353	1558	Up AT
20387	541	Up AT
20389	2421	Up AT
20490	806	Up N
20583	1012	Up A
20620	5972	Up AT
20630	2431	Up A
20637	3737	Up AT
2064	1197	Up N
20649	3048	Up AT
20797	359	Up T
2081	2249	Up AT
20818	1956	Up AT
20849	1959	Up A
20955	525	Up N
20981	2078	Up A
21007	1885	Up A
2101	2453	Up T
21029	1165	Up T
21035	2854	Up T
21087	612	Up T
21141	1835	Up AT
21199	2958	Up T
21225	397	Up AT
21349	956	Up A
21434	963	Up A
2145	3904	Up AT
21454	755	Up A
2149	4275	Up AT
21506	370	Up A
21507	1755	Up AT
21688	530	down NT
21720	1643	Up AN
21785	383	Up A
21793	395	Up N
21807	4587	Up T
21857	604	Up A
21873	365	Up A
21881	372	down AT
21979	605	Up A
22094	479	Up AT
2213	4196	Up T
22178	1495	Up AT
22279	2805	Up NT
22296	2228	Up AT
22315	576	down AN
22390	881	Up AT
2242	3823	Up N
22422	3179	Up T
22544	6859	Up AT
22601	2776	Up NT
22602	3894	Up AT
22636	1572	Up AT
2271	536	Up AT
22765	2539	Up A
2280	1997	Up AT
22813	7236	Up AT
23027	1407	Up AT
23070	1359	Up N, down A
23088	1158	down AN
23102	2468	Up T
23122	623	Up N, down AT
23272	1531	Up T
23306	1985	Up T
23407	565	Up T
2344	1521	Up N
23776	2292	Up AT
2380	3593	Up T
24011	2149	Up T
24073	5052	Up N
2425	1718	Up NT
24296	1308	Up AT
24329	1240	down AN
2437	2271	Up A
2446	3200	Up AT
24553	1537	Up AT
24558	2222	Up T
2462	1101	Up AT
24670	993	Up AT
249	2176	Up T
2490	984	Up AN
2516	834	Up A
25250	762	Up A
25425	3620	down N
25446	1371	down N
2548	3665	Up T
25555	2830	Up T
25571	2277	Up AT
25688	1263	Up AT
2570	2784	Up T
25914	1916	down N
2603	2251	Up AT
2613	756	Up N
26143	11553	Up AT
26174	4444	Up AT
26177	2514	Up AT
26245	3152	Up T
26321	6312	Up AT
26363	2531	down N
26389	1728	Up N
26403	1267	Up AT
26422	2252	Up N
2656	2976	Up AT
26619	3653	Up AT
26668	4159	Up AT, down N
26698	1604	Up AT
26736	2974	Up AT
26757	1963	Up N, down T
26770	1556	Up A
26802	612	Up N, down AT
27024	901	Up A
27051	2119	down N
27064	1138	Up T
27077	920	down NT
2718	2270	Up AT
27237	542	Up A
2737	1656	Up AT
27563	433	Up A
27635	557	Up T
27699	377	Up AT
2785	1121	Up A
27883	453	down AT
28066	587	down N
282	643	Up AN
2828	1540	Up AT
28287	609	up N, down AT
28311	1007	Up A
28324	442	down T
28452	1026	Up T
28476	2177	Up T
288	2730	Up T
28944	368	Up T
28946	396	Up A
29258	381	Up AT
29268	313	Up T
2950	2742	Up AT, down N
2967	2120	Up N
2988	2377	Up T
2989	1667	down AT
3004	3180	Up T
31221	360	Up AT
31335	275	Up A
3137	6519	Up AT
3161	561	down NT
3208	7068	Up T
3231	5201	Up T
3239	1599	Up AT
3269	3334	down N
3385	4202	Up AT
33871	339	Up N
3396	2926	Up AT
3413	2130	Up AT
34806	338	Up AN
35044	564	down AT
35084	3162	Up AT
35475	2771	Up AT
35524	2436	Up T, down AN
35600	1961	down N
35679	1585	Up AN
35823	1008	Up AN, down T
35843	1324	Up AT
35957	632	down AT
35994	425	down AT
3601	3086	Up T
36112	3680	Up N
36125	749	Up AT
36176	2826	Up N, down T
36178	2648	Up AT
3619	1168	Up A
3624	1393	Up AT
3636	1752	Up AT
36391	1031	down AT
36439	1627	Up AT
36461	1081	Up N, down AT
3653	4687	Up AT
36555	2459	Up AN
36595	1288	Up AT
366	9278	Up AT
36670	1972	Up AT
36695	304	Up NT
3673	4627	Up AT
368	2286	Up AT
3684	3762	Up AT
36982	804	Up AT
36996	731	Up AT
37067	388	Up A
37100	222	Up T
37110	207	Up N, down T
37320	638	Up T
37324	989	Up T
37405	490	Up AT
37448	692	Up AT
37542	2967	Up AT, down N
37566	1479	Up NT
37633	1749	Up A
3766	5667	Up AT
37813	219	Up T
37924	317	Up AT
38062	451	Up AT
38116	758	Up AT
38153	561	Up AT
38441	537	Up AT
38550	978	down NT
38555	1284	Up AT
38869	562	Up A
38943	805	down NT
39019	233	Up AT
3903	681	Up AT
39134	2333	Up AT
3921	664	Up N
39256	380	Up T
39361	385	Up A
3939	664	Up A
39528	392	Up AT
39649	1426	Up AT
39666	639	down AT
39681	1596	Up A
39849	1794	Up A
39852	1377	Up A
39867	206	Up A
40010	981	Up AT
40075	1046	down NT
40345	725	Up A
40362	730	Up AT
40515	477	Up N
40589	473	down AT
40718	951	Up T
40812	1000	Up N, down T
4099	720	Up AT
41131	440	down N
41281	564	Up T
41647	326	Up N
41652	615	Up A
41659	855	Up AT
41718	1034	Up A
41757	1572	Up AT
41832	314	Up A
41896	449	Up AN, down T
41937	419	Up A
4209	433	down T
4214	547	Up A
42204	738	down N
42232	470	Up T
42275	694	down N
42311	2018	Up A
42358	245	Up A
42610	893	down N
42691	276	down NT
42754	546	Up A
43151	325	Up AT
43240	499	Up N
43245	770	Up T
43524	497	Up N
43693	408	Up N
438	672	Up A
43862	379	Up T
43918	444	Up AN
44118	362	Up T
45054	383	Up A
45550	454	Up A
4566	2291	Up AT
46051	311	down AT
4627	623	down N
463	1025	down T
4630	3385	Up A
46608	805	Up A, down NT
4666	1204	down N
47045	1273	Up AT
47093	1774	Up A, down N
4746	744	down AN
47675	693	Up AN
4775	874	Up N
47859	587	Up AT
4793	1565	Up A
4807	1569	Up AT
48233	591	Up A, down N
48449	352	Up AT
48591	395	Up AT
48703	989	Up AT
491	603	Up T
49489	425	Up N
49588	1245	down N
49607	520	down N
4975	1621	Up A
49884	265	Up A
49903	252	Up A
49921	334	Up A
50187	590	Up AN
50219	1237	Up T
50309	680	down N
50351	342	Up A
50367	817	Up NT
50486	507	down AN
50717	328	Up AN
50800	366	Up AT, down N
50833	679	down N
50865	758	Up A
51008	735	Up AT
51011	321	Up N, down T
51033	813	Up A
51060	892	Up AT
51163	309	Up N
51504	844	down AT
51519	831	down N
5162	517	down T
51624	258	Up A, down N
51664	704	Up AT
51933	1016	down N
52230	687	Up A
52431	574	Up A
52570	953	Up A
52807	856	Up A
52829	604	down A
52856	562	down N
52957	310	Up N
52992	1320	Up A
53045	633	Up AT
53137	391	Up AT
5314	1510	Up AT, down N
53145	368	down NT
53211	1228	Up A
53645	687	Up A
5394	4029	Up AT
5400	532	down NT
54018	514	Up A
54066	589	down N
54189	293	Up AN
54209	563	Up N
54277	311	Up A
5428	515	Up AT
54353	402	Up A
54357	702	Up A
54393	881	Up A
54414	398	Up A
54450	1213	Up AT
54651	487	Up AT
55055	727	down N
55077	310	Up A
55089	490	Up AT
55139	288	Up T
55330	677	Up A
5567	1728	down N
55753	557	Up AT
55790	498	down AN
55991	364	Up AT
56065	290	Up N
56136	581	Up T
56191	686	down N
56295	476	Up T
56688	349	Up A
56699	419	Up A
56731	402	Up A
56853	487	down N
56923	437	down NT
56944	343	down N
5767	609	Up N, down AT
57834	342	Up A
5827	310	down NT
6047	445	Up A, down N
6058	537	Up AT
6109	1455	down AN
6165	1910	Up T
6172	1716	Up AT
6471	457	down N
657	3249	Up AT
6594	2120	Up A
6804	841	Up AT
6909	2785	Up A
6988	315	Up NT
70	390	down NT
7001	1301	Up T
7381	744	Up A
745	630	Up AN, down T
7660	1307	Up AT
8005	834	Up AT
8135	2849	down N
8473	1017	down T
9171	1072	Up AT
9195	1971	Up AT
9443	1061	Up AT
9626	3192	Up NT
9668	1593	Up N
9795	1022	down NT
9971	555	Up A
